# Supplementary material for: Associations Between Vitamin D Deficiency and Sarcopenia in South Korean Adults: Based on the 2022 Korea National Health and Nutrition Examination Survey
Source: Nutrients. 2025 Oct 20;17(20):3292. doi: 10.3390/nu17203292 (PMC12567185; doi:10.3390/nu17203292)
Supplement: Supplementary file 1 [file nutrients-17-03292-s001.zip]

Archive with 1 entries (1 files):
- nutrients-3911872-supplementary.pdf
